# Supplementary material for: Simulation Addressing Verbal Escalation (SAVE): An Interprofessional Simulation for Pediatric Health Care Professionals
Source: MedEdPORTAL. 2026 Apr 15;22:11593. doi: 10.15766/mep_2374-8265.11593 (PMC13080524; doi:10.15766/mep_2374-8265.11593)
Supplement: Supplementary file 1 — Simulation Cases.docxSP Case.docxLearner Guide.pdfFacilitator Guide.docxTraining Slides.pptxTechnical Support Checklist.docxFlyer.pdfFeedback Survey.pdfFacilitator Debrief Worksheet.pdfPresurvey.pdf [file mep_2374-8265.11593-s001.zip]

Archive with 11 entries (11 files):
- G. Flyer.pdf
- H. Feedback Survey.pdf
- I. Facilitator Debrief Worksheet.pdf
- J. Presurvey.pdf
- A. Simulation Cases.docx
- B. SP Case.docx
- C. Learner Guide.pdf
- D. Facilitator Guide.docx
- E. Training Slides.pptx
- F. Technical Support Checklist.docx
- _Educational Summary Report_11593.pdf
